# Supplementary material for: Aerobic exercise improves inflammation and insulin resistance in skeletal muscle by regulating miR-221-3p via JAK/STAT signaling pathway
Source: Front Physiol. 2025 Feb 25;16:1534911. doi: 10.3389/fphys.2025.1534911 (PMC11893602; doi:10.3389/fphys.2025.1534911)
Supplement: Supplementary file 2 [file DataSheet1.zip]

Archive with 19 entries (18 files):
- GEL/
- GEL/SOCS1.tif
- __MACOSX/GEL/._SOCS1.tif
- GEL/.DS_Store
- __MACOSX/GEL/._.DS_Store
- GEL/p-STAT1+GAPDH.tif
- __MACOSX/GEL/._p-STAT1+GAPDH.tif
- GEL/STAT3+GAPDH.tif
- __MACOSX/GEL/._STAT3+GAPDH.tif
- GEL/Original Images for Blots and Gels.pdf
- __MACOSX/GEL/._Original Images for Blots and Gels.pdf
- GEL/GAPDH(SOCS1-JAK)/.tif
- __MACOSX/GEL/._GAPDH(SOCS1-JAK)/.tif
- GEL/JAK1.tif
- __MACOSX/GEL/._JAK1.tif
- GEL/p-STAT3+GAPDH.tif
- __MACOSX/GEL/._p-STAT3+GAPDH.tif
- GEL/STAT1+GAPDH.tif
- __MACOSX/GEL/._STAT1+GAPDH.tif
